# Supplementary material for: Enhanced anti-tumor effect of liposomal Fasudil on hepatocellular carcinoma in vitro and in vivo
Source: PLoS One. 2019 Oct 3;14(10):e0223232. doi: 10.1371/journal.pone.0223232 (PMC6776396; doi:10.1371/journal.pone.0223232)
Supplement: S1 Minimal Data — (ZIP) [file pone.0223232.s001.zip]

Archive with 53 entries (50 files):
- WB/hep3b cycd1.tif
- WB/hep3b cycb1.tif
- WB/hep3b cyca2.tif
- WB/hep3b actin.tif
- WB/hep3b bax.tif
- WB/hep3b bcl2.tif
- WB/mouse terk.tif
- WB/mouse pakt.tif
- WB/mouse gapdh.tif
- WB/huh7 rock2.tif
- WB/huh7 cyce1.tif
- WB/huh7 cycd1.tif
- WB/huh7 cycb1.tif
- WB/mouse takt.tif
- WB/huh7 cyca2.tif
- WB/huh7 bcl2.tif
- WB/huh7 bax.tif
- WB/huh7 actin.tif
- WB/hepg2 rock2.tif
- WB/hepg2 cyce1.tif
- WB/hepg2 cycd1.tif
- WB/hepg2 cycb1.tif
- WB/hepg2 cyca2.tif
- WB/hepg2 bcl2.tif
- WB/hepg2 bax.tif
- WB/hepg2 actin.tif
- WB/hep3b rock2.tif
- WB/hep3b cyce1.tif
- WB/mouse perk.tif
- IHC/free fasudil ki67.jpg
- IHC/lip-fasudil HA.jpg
- IHC/free fasudil P-AKT.jpg
- IHC/free fasudil N-RAS.jpg
- IHC/free fasudil HE.jpg
- IHC/free fasudil HA.jpg
- IHC/lip-fasudil N-RAS.jpg
- IHC/saline KI67.jpg
- IHC/saline HE.jpg
- IHC/saline HA.jpg
- IHC/lip-fasudil ki67.jpg
- IHC/lip-fasudil P-AKT.jpg
- IHC/lip-fasudil HE.jpg
- IHC/saline P-AKT.jpg
- IHC/saline N-RAS.jpg
- Distribution/heart.pzf
- Distribution/kidney.pzf
- Distribution/liver.pzf
- Distribution/tumor.pzf
- Distribution/stomach.pzf
- Distribution/spleen.pzf
- Distribution/
- IHC/
- WB/
